# Supplementary material for: Early Marrow Microenvironment Immune Patterns After Hematopoietic Stem Cell Transplant in Pediatric Acute Lymphoblastic Leukemia Are Associated with Later Development of Chronic GvHD and Relapse
Source: Int J Mol Sci. 2026 Mar 2;27(5):2338. doi: 10.3390/ijms27052338 (PMC12985105; doi:10.3390/ijms27052338)
Supplement: Supplementary file 1 [file ijms-27-02338-s001.zip]

Archive with 1 entries (1 files):
- ijms-4089933-supplementary.pdf
